# Supplementary material for: Epidemiological Profile among Greek CrossFit Practitioners
Source: Int J Environ Res Public Health. 2023 Jan 31;20(3):2538. doi: 10.3390/ijerph20032538 (PMC9915453; doi:10.3390/ijerph20032538)
Supplement: Supplementary file 1 [file ijerph-20-02538-s001.zip]

Archive with 1 entries (1 files):
- ijerph-2142193-supplementary.pdf
